# Supplementary material for: Audiovestibular Dysfunction in Systemic Lupus Erythematosus Patients: A Systematic Review
Source: Diagnostics (Basel). 2024 Aug 1;14(15):1670. doi: 10.3390/diagnostics14151670 (PMC11311441; doi:10.3390/diagnostics14151670)
Supplement: Supplementary file 1 [file diagnostics-14-01670-s001.zip]

Archive with 1 entries (1 files):
- diagnostics-3069148-supplementary.pdf
